# Supplementary material for: The Passalidae (Coleoptera, Scarabaeoidea) from Bolivia, with the descriptions of three new species
Source: Zookeys. 2019 Oct 23;882:51–85. doi: 10.3897/zookeys.882.35532 (PMC6821851; doi:10.3897/zookeys.882.35532)
Supplement: XML Treatment for Passalus (Pertinax) canoi [file zookeys.882.35532-treatment3.xml]

<!DOCTYPE tp:taxon-treatment
  PUBLIC "-//TaxonX//DTD Taxonomic Treatment Publishing DTD v0 20100105//EN" "tax-treatment-NSO.dtd">
<tp:taxon-treatment xmlns:tp="http://www.plazi.org/taxpub"><tp:treatment-meta><kwd-group><label>Taxon classification</label><kwd><named-content xmlns:xlink="http://www.w3.org/1999/xlink" content-type="kingdom">Animalia</named-content></kwd><kwd><named-content xmlns:xlink="http://www.w3.org/1999/xlink" content-type="order">Coleoptera</named-content></kwd><kwd><named-content xmlns:xlink="http://www.w3.org/1999/xlink" content-type="family">Scarabaeoidea</named-content></kwd></kwd-group><mixed-citation publication-type="journal"><person-group><name><surname>Jiménez-Ferbans</surname><given-names>Larry</given-names></name><name><surname>Reyes-Castillo</surname><given-names>Pedro</given-names></name><name><surname>Schuster</surname><given-names>Jack C.</given-names></name></person-group><article-title>The <tp:taxon-name><tp:taxon-name-part taxon-name-part-type="family">Passalidae</tp:taxon-name-part></tp:taxon-name> (<tp:taxon-name><tp:taxon-name-part taxon-name-part-type="order">Coleoptera</tp:taxon-name-part></tp:taxon-name>, <tp:taxon-name><tp:taxon-name-part taxon-name-part-type="superfamily">Scarabaeoidea</tp:taxon-name-part></tp:taxon-name>) from Bolivia, with the descriptions of three new species</article-title><source>Zookeys</source><day>23</day><month>10</month><year>2019</year><volume>882</volume><fpage>51</fpage><lpage>85</lpage><pub-id pub-id-type="doi">10.3897/zookeys.882.35532</pub-id></mixed-citation></tp:treatment-meta><tp:nomenclature><tp:taxon-name><object-id xmlns:xlink="http://www.w3.org/1999/xlink" content-type="arpha" xlink:type="simple">888B5011-51AA-5777-A9E9-0B76220D2DE3</object-id>
              <tp:taxon-name-part taxon-name-part-type="genus" reg="Passalus">Passalus</tp:taxon-name-part> (<tp:taxon-name-part taxon-name-part-type="subgenus" reg="Pertinax">Pertinax</tp:taxon-name-part>) <tp:taxon-name-part taxon-name-part-type="species" reg="canoi">canoi</tp:taxon-name-part>
              <object-id xmlns:xlink="http://www.w3.org/1999/xlink" content-type="zoobank" xlink:type="simple">http://zoobank.org/3E5C476C-2106-4100-B3E1-9402E5EDDD65</object-id></tp:taxon-name><tp:taxon-status xmlns:xlink="http://www.w3.org/1999/xlink" xlink:type="simple">sp. nov.</tp:taxon-status><xref ref-type="fig" rid="F3">Figs 6</xref><xref ref-type="fig" rid="F4">, 7–9</xref></tp:nomenclature><tp:treatment-sec sec-type="material" id="SECID0EI1AI"><title>Material examined.</title><p>Holotype: female, pinned, BOLIVIA: Yungas del Palmar, 15.iii.1958, 2000 m M. Zlsekka // “<italic><tp:taxon-name><tp:taxon-name-part taxon-name-part-type="genus" reg="Publius">Publius</tp:taxon-name-part></tp:taxon-name></italic>” <italic><tp:taxon-name><tp:taxon-name-part taxon-name-part-type="genus" reg="Publius"/><tp:taxon-name-part taxon-name-part-type="species" reg="spinipes">spinipes</tp:taxon-name-part></tp:taxon-name></italic> Zang Det.: JCS [Jack C. Schuster] ’95 [1995] // <tp:taxon-name><tp:taxon-name-part taxon-name-part-type="genus" reg="Passalus">Passalus</tp:taxon-name-part> (<tp:taxon-name-part taxon-name-part-type="subgenus" reg="Pertinax">Pertinax</tp:taxon-name-part>)</tp:taxon-name> sp. n. Reyes-Castillo det. 2013 (UVG). Paratype: female, pinned BOLIVIA: COCHABAMBA, Yungas del Palmar // iii.1963, Alt. 2000 m A. Martínez col. // <tp:taxon-name><tp:taxon-name-part taxon-name-part-type="genus" reg="Passalus">Passalus</tp:taxon-name-part> (<tp:taxon-name-part taxon-name-part-type="subgenus" reg="Pertinax">Pertinax</tp:taxon-name-part>)</tp:taxon-name> n. sp. det.: Jiménez-Ferbans 2015 // Ilustrado por Rivera-Gasperin (<named-content xmlns:xlink="http://www.w3.org/1999/xlink" content-type="dwc:institutional_code" xlink:type="simple">CEBUMAG-ENT</named-content>)</p><fig id="F3" position="float" orientation="portrait"><object-id xmlns:xlink="http://www.w3.org/1999/xlink" content-type="doi" xlink:type="simple">10.3897/zookeys.882.35532.figure6</object-id><object-id xmlns:xlink="http://www.w3.org/1999/xlink" content-type="arpha" xlink:type="simple">C6CDC29C-8C0A-5C5F-9AB9-F40BFA4733C8</object-id><label>Figure 6.</label><caption><p><tp:taxon-name><tp:taxon-name-part taxon-name-part-type="genus" reg="Passalus">Passalus</tp:taxon-name-part> (<tp:taxon-name-part taxon-name-part-type="subgenus" reg="Pertinax">Pertinax</tp:taxon-name-part>) <tp:taxon-name-part taxon-name-part-type="species" reg="canoi">canoi</tp:taxon-name-part></tp:taxon-name> sp. nov., dorsal view of the head and anterior part of pronotum. Scale bar: 1 mm.</p></caption><graphic xmlns:xlink="http://www.w3.org/1999/xlink" xlink:href="zookeys-882-051-g003.jpg" position="float" orientation="portrait" xlink:type="simple" id="oo_349350.jpg"><uri content-type="original_file" xlink:type="simple">https://binary.pensoft.net/fig/349350</uri></graphic></fig></tp:treatment-sec><tp:treatment-sec sec-type="diagnosis" id="SECID0EV3AI"><title>Diagnosis.</title><p><italic><tp:taxon-name><tp:taxon-name-part taxon-name-part-type="genus" reg="Passalus">P.</tp:taxon-name-part> <tp:taxon-name-part taxon-name-part-type="species" reg="canoi">canoi</tp:taxon-name-part></tp:taxon-name></italic> sp. nov. is diagnosable by its large size (45.0–46.0 mm), strong indentation on frontal edge, internal tubercles joined to medifrontal tubercles by a weak ridge, humeri and epipleura glabrous, inferolateral area of pronotum with sparse pubescence, and metasternal disc delimited by punctures only posteriorly.</p></tp:treatment-sec><tp:treatment-sec sec-type="description" id="SECID0EG4AI"><title>Description.</title><p><bold><italic>Habitus</italic></bold>: large size, total length 45.2–46.0 mm, brachypterous, body convex, shiny, black.</p><p><bold><italic>Head</italic></bold>: labrum with anterior border concave, covered with setae that are less dense in anterior border. Clypeus hidden under the frons, anterior angles reduced under mediofrontal tubercles and smaller than mediofrontal tubercles. Frons narrow, anterior frontal edge with strong middle indentation, insinuating secondary mediofrontal tubercles. Mediofrontal tubercle projected forward, larger than internal tubercle. Internal tubercle located midway between mediofrontal tubercles and the central tubercle apex, apex not free, weakly joined to mediofrontal tubercles by a weak ridge. Posterofrontal ridges V-shaped. Area between the frontal ridges lacking punctures. Cephalic tumescence (= mamelon sensu <xref ref-type="bibr" rid="B18">Jiménez-Ferbans and Reyes-Castillo 2014</xref>) not divided. Mesofrontal structure of the “<tp:taxon-name><tp:taxon-name-part taxon-name-part-type="genus" reg="Popilius"/><tp:taxon-name-part taxon-name-part-type="species" reg="marginatus">marginatus</tp:taxon-name-part></tp:taxon-name>” type (<xref ref-type="bibr" rid="B34">Reyes-Castillo 1970</xref>), with central tubercle wide at the base, lacking posterior sulcus, apex not free. Lateroposterior tubercle large. Lateropostfrontal area glabrous, shiny, and impunctate. Eye reduced, canthus covering 3/4 of eye in lateral view. Canthus glabrous. Postorbital pit weak. Postfrontal groove semicircular and complete, with small inverted v-shape in central part. Hypostomal process slightly separated from mentum, glabrous and extending anteriorly to the superior part of the middle zone of the mentum. Medial basal mentum protruding ventrally, glabrous. Mentum with large lateral fossae, shallow and pubescent (the fossae is glabrous). Antennal club tri-lamellate, with lamellae elongate. Internal tooth of left mandible bidentate, simple on right mandible. Dorsal tooth straight in dorsal view and slightly concave in lateral view. Dorsal mandibular pubescence covering base of mobile tooth. Mandibular fossae reaching base of mobile tooth. Lacinia apically bidentate. Ligula tridentate, middle tooth longer than lateral teeth. Middle labial palpomere same length as, and 1.5 times wider than, distal palpomere.</p><p><bold><italic>Thorax</italic></bold>: Pronotum rounded, wider than elytra, with punctures restricted to lateral fossae (12 on right and 14 on left). Marginal groove narrow, visible in anterior angles, and extending along 1/3 of anterior margin of pronotum; longitudinal sulcus well marked. Lateral fossae marked. Inferolateral area of pronotum with sparse pubescence. Prosternellum rhomboidal, opaque. Pre-epimeron (sensu <xref ref-type="bibr" rid="B34">Reyes-Castillo 1970</xref>) shiny and fully pubescent. Mesosternum with mesosternal scar small and rounded, glabrous; lateral area opaque. Posterior corner of mesepisternum and mesepimeron glabrous. Anterolateral part of metasternum smooth and glabrous. Anterior portion and lateral fossa of metasternum glabrous; metasternal disc delimited by punctures posteriorly; metasternal lateral fossa narrower than epipleura.</p><p><bold><italic>Elytron</italic></bold>: Shiny, anterior border rounded and glabrous. Humerus and epipleuron glabrous. Striae with rounded punctures (weak), stronger on lateral striae than on dorsal striae.</p><p><bold><italic>Leg</italic></bold>: Femur I with ventral anterior marginal sulcus narrow and complete (reaching the apical pubescence). Tibia I with dorsal sulcus complete. Tibia II and III with one weak spine.</p><p><bold><italic>Abdomen</italic></bold>: Marginal groove of posterior-most sternite complete.</p></tp:treatment-sec><tp:treatment-sec sec-type="etymology" id="SECID0EJ6AI"><title>Etymology.</title><p>This species is named in honor of Dr. Enio Cano from Guatemala, a passionate scholar of <tp:taxon-name><tp:taxon-name-part taxon-name-part-type="superfamily">Scarabaeoidea</tp:taxon-name-part></tp:taxon-name>.</p></tp:treatment-sec><tp:treatment-sec sec-type="variation" id="SECID0EU6AI"><title>Variation.</title><p>Five punctures on the anterior half (paratype), punctations restricted to the lateral fossae (11 on right and 82 on the left).</p></tp:treatment-sec><tp:treatment-sec sec-type="Taxonomic discussion" id="SECID0EZ6AI"><title>Taxonomic discussion.</title><p>The size of <italic><tp:taxon-name><tp:taxon-name-part taxon-name-part-type="genus" reg="Passalus">P.</tp:taxon-name-part> <tp:taxon-name-part taxon-name-part-type="species" reg="canoi">canoi</tp:taxon-name-part></tp:taxon-name></italic> sp. nov. easily differentiates this species from other brachypterous <tp:taxon-name><tp:taxon-name-part taxon-name-part-type="genus" reg="Passalus">Passalus</tp:taxon-name-part> (<tp:taxon-name-part taxon-name-part-type="subgenus" reg="Pertinax">Pertinax</tp:taxon-name-part>)</tp:taxon-name>. However, the habitus and strong indentation on frontal edge can make it similar to <italic><tp:taxon-name><tp:taxon-name-part taxon-name-part-type="genus" reg="Passalus">P.</tp:taxon-name-part> <tp:taxon-name-part taxon-name-part-type="species" reg="gonzalezae">gonzalezae</tp:taxon-name-part></tp:taxon-name></italic> sp. nov., from which <italic><tp:taxon-name><tp:taxon-name-part taxon-name-part-type="genus" reg="Passalus">P.</tp:taxon-name-part> <tp:taxon-name-part taxon-name-part-type="species" reg="canoi">canoi</tp:taxon-name-part></tp:taxon-name></italic> sp. nov. differs by having a weak ridge joining the internal tubercles with mediofrontal tubercles; this characteristic also makes <italic><tp:taxon-name><tp:taxon-name-part taxon-name-part-type="genus" reg="Passalus">P.</tp:taxon-name-part> <tp:taxon-name-part taxon-name-part-type="species" reg="canoi">canoi</tp:taxon-name-part></tp:taxon-name></italic> sp. nov. different from <italic><tp:taxon-name><tp:taxon-name-part taxon-name-part-type="genus" reg="Passalus">P.</tp:taxon-name-part> <tp:taxon-name-part taxon-name-part-type="species" reg="nudifrons">nudifrons</tp:taxon-name-part></tp:taxon-name></italic>. Another difference is the medial basal mentum glabrous in <italic><tp:taxon-name><tp:taxon-name-part taxon-name-part-type="genus" reg="Passalus">P.</tp:taxon-name-part> <tp:taxon-name-part taxon-name-part-type="species" reg="canoi">canoi</tp:taxon-name-part></tp:taxon-name></italic> sp. nov. and laterally pubescent in <italic><tp:taxon-name><tp:taxon-name-part taxon-name-part-type="genus" reg="Passalus">P.</tp:taxon-name-part> <tp:taxon-name-part taxon-name-part-type="species" reg="gonzalezae">gonzalezae</tp:taxon-name-part></tp:taxon-name></italic> sp. nov., and the frontal area divided by a longitudinal sulcus from the border of frons to the base of cephalic tumescence in <italic><tp:taxon-name><tp:taxon-name-part taxon-name-part-type="genus" reg="Passalus">P.</tp:taxon-name-part> <tp:taxon-name-part taxon-name-part-type="species" reg="gonzalezae">gonzalezae</tp:taxon-name-part></tp:taxon-name></italic> sp. nov. (there is no sulcus in <italic><tp:taxon-name><tp:taxon-name-part taxon-name-part-type="genus" reg="Passalus">P.</tp:taxon-name-part> <tp:taxon-name-part taxon-name-part-type="species" reg="canoi">canoi</tp:taxon-name-part></tp:taxon-name></italic> sp. nov.).</p><fig id="F4" position="float" orientation="portrait"><object-id xmlns:xlink="http://www.w3.org/1999/xlink" content-type="doi" xlink:type="simple">10.3897/zookeys.882.35532.figures7-9</object-id><object-id xmlns:xlink="http://www.w3.org/1999/xlink" content-type="arpha" xlink:type="simple">0AB8F46A-2849-577F-B6DB-B4E59993FD19</object-id><label>Figures 7–9.</label><caption><p><tp:taxon-name><tp:taxon-name-part taxon-name-part-type="genus" reg="Passalus">Passalus</tp:taxon-name-part> (<tp:taxon-name-part taxon-name-part-type="subgenus" reg="Pertinax">Pertinax</tp:taxon-name-part>) <tp:taxon-name-part taxon-name-part-type="species" reg="canoi">canoi</tp:taxon-name-part></tp:taxon-name> sp. nov. <bold>7</bold> dorsal habitus <bold>8</bold> ventral habitus <bold>9</bold> dorsal view of the head and anterior part of pronotum. Scale bars: 2 mm.</p></caption><graphic xmlns:xlink="http://www.w3.org/1999/xlink" xlink:href="zookeys-882-051-g004.jpg" position="float" orientation="portrait" xlink:type="simple" id="oo_349351.jpg"><uri content-type="original_file" xlink:type="simple">https://binary.pensoft.net/fig/349351</uri></graphic></fig></tp:treatment-sec><ref-list><ref id="B18"><mixed-citation xmlns:xlink="http://www.w3.org/1999/xlink" xlink:type="simple"><person-group><name name-style="western"><surname>Jiménez-Ferbans</surname><given-names>L</given-names></name><name name-style="western"><surname>Reyes-Castillo</surname><given-names>P</given-names></name></person-group> (<year>2014</year>) <article-title>Description, phylogeny and biogeography of <italic><tp:taxon-name><tp:taxon-name-part taxon-name-part-type="genus">Ameripassalus</tp:taxon-name-part></tp:taxon-name></italic>, a new Mesoamerican genus of <tp:taxon-name><tp:taxon-name-part taxon-name-part-type="family">Passalidae</tp:taxon-name-part></tp:taxon-name> (<tp:taxon-name><tp:taxon-name-part taxon-name-part-type="order">Coleoptera</tp:taxon-name-part></tp:taxon-name>).</article-title><source>Invertebrate Systematics</source><volume>28</volume>: <fpage>124</fpage>–<lpage>144</lpage>. <ext-link xlink:type="simple" ext-link-type="doi" xlink:href="10.1071/IS13009">https://doi.org/10.1071/IS13009</ext-link></mixed-citation></ref><ref id="B34"><mixed-citation xmlns:xlink="http://www.w3.org/1999/xlink" xlink:type="simple"><person-group><name name-style="western"><surname>Reyes-Castillo</surname><given-names>P</given-names></name></person-group> (<year>1970</year>) <tp:taxon-name><tp:taxon-name-part taxon-name-part-type="order">Coleoptera</tp:taxon-name-part></tp:taxon-name>, <tp:taxon-name><tp:taxon-name-part taxon-name-part-type="family">Passalidae</tp:taxon-name-part></tp:taxon-name>: Morfología y división en grandes grupos; géneros americanos. Folia Entomológica Mexicana 20–22: 1–217.</mixed-citation></ref></ref-list></tp:taxon-treatment>
